# Supplementary material for: Evolution of protein kinase substrate recognition at the active site
Source: PLoS Biol. 2019 Jun 24;17(6):e3000341. doi: 10.1371/journal.pbio.3000341 (PMC6611643; doi:10.1371/journal.pbio.3000341)
Supplement: S1 Table — MSA, multiple sequence alignment; PDB, Protein Data Bank; Pfam Protein families. (XLSX) [file pbio.3000341.s010.xlsx]

## Sheet: Sheet1
MSA_no.	PRKACA_Hs_no.	PDB_1atp_no.	Pfam_kin_no	Function
1	44	43	1	Other
2	45	44	2	Other
3	46	45	3	Other
4	47	46	4	Interactions
5	48	47	5	Distal SDRs
6	49	48	6	Interactions
7	50	49	7	ATP proximal
8	51	50	8	Catalytic
9	52	51	9	ATP proximal
10	53	52	10	Catalytic
11	54	53	11	ATP proximal
12	55	54	12	ATP proximal
13	56	55	13	Catalytic
14	57	56	14	Distal SDRs
15	58	57	15	Catalytic
16	59	58	16	Interactions
17	60	59	17	Distal SDRs
18	61	60	18	Other
19	62	61	19	Other
20	63	62	20	Other
21	64	63	21	Interactions
22	65	64	22	Other
23	66	65	23	Other
24	67	66	24	Other
25	68	67	25	Other
26	69	68	26	Other
27	70	69	27	Distal SDRs
28	71	70	28	Catalytic
29	72	71	29	Other
30	73	72	30	Catalytic
31	74	73	31	Other
32	75	74	32	Other
33	76	75	33	Other
34	77	76	34	Interactions
35	78	77	35	Distal SDRs
36	79	78	36	Other
37	83	82	40	Substrate proximal
38	84	83	41	Substrate proximal
39	85	84	42	Substrate proximal
40	86	85	-	Other
41	87	86	43	Interactions
42	88	87	44	Distal SDRs
43	89	88	45	Other
44	90	89	46	Other
45	91	90	47	Other
46	92	91	48	Catalytic
47	93	92	49	Interactions
48	94	93	50	Interactions
49	95	94	51	Other
50	96	95	52	Regulatory
51	97	96	53	Interactions
52	98	97	54	Other
53	99	98	55	Other
54	100	99	56	Other
55	101	100	57	Other
56	102	101	58	Other
57	103	102	59	Other
58	104	103	60	Other
59	105	104	61	ATP proximal
60	106	105	62	Other
61	107	106	63	Regulatory
62	108	107	64	Other
63	109	108	65	Other
64	110	109	66	Interactions
65	111	110	67	Interactions
66	112	111	68	Interactions
67	113	112	69	Other
68	114	113	70	Other
69	115	114	71	Other
70	116	115	72	Interactions
71	117	116	73	Distal SDRs
72	118	117	74	Other
73	119	118	75	Other
74	120	119	76	Other
75	121	120	77	ATP proximal
76	122	121	78	ATP proximal
77	123	122	79	ATP proximal
78	124	123	80	ATP proximal
79	125	124	81	Other
80	126	125	82	Distal SDRs
81	128	127	84	Substrate proximal
82	129	128	85	Catalytic
83	130	129	86	Substrate proximal
84	131	130	87	Other
85	132	131	88	Other
86	133	132	89	Other
87	134	133	90	Substrate proximal
88	135	134	91	Other
89	136	135	92	Other
90	137	136	93	Other
91	138	137	94	Other
92	139	138	95	Other
93	140	139	96	Other
94	141	140	97	Other
95	142	141	98	Other
96	143	142	99	Other
97	144	143	100	Other
98	145	144	101	Other
99	146	145	102	Other
100	147	146	103	Other
101	148	147	104	Other
102	149	148	105	Other
103	150	149	106	Other
104	151	150	107	Other
105	152	151	108	Other
106	153	152	109	Other
107	154	153	110	Other
108	155	154	111	Other
109	156	155	112	Other
110	157	156	113	Other
111	158	157	114	Other
112	159	158	115	Other
113	160	159	116	Other
114	161	160	117	Other
115	162	161	118	Other
116	163	162	119	Other
117	164	163	120	Other
118	165	164	121	Regulatory
119	166	165	122	Regulatory
120	167	166	123	Catalytic
121	168	167	124	Other
122	169	168	125	Catalytic
123	170	169	126	Substrate proximal
124	171	170	127	Substrate proximal
125	172	171	128	Catalytic
126	173	172	129	Catalytic
127	174	173	130	Catalytic
128	175	174	131	Catalytic
129	176	175	132	Other
130	177	176	133	Other
131	178	177	134	Interactions
132	179	178	135	Other
133	180	179	136	Other
134	181	180	137	Other
135	182	181	138	Other
136	183	182	139	Other
137	184	183	140	Catalytic
138	185	184	141	Catalytic
139	186	185	142	Distal SDRs
140	187	186	143	Other
141	188	187	144	Substrate proximal
142	189	188	145	Distal SDRs
143	190	189	146	Regulatory
144	191	190	147	Regulatory
145	192	191	148	Regulatory
146	193	192	149	Regulatory
147	-	-	-
148	-	-	-
149	194	193	150	Regulatory
150	195	194	151	Regulatory
151	196	195	152	Regulatory
152	197	196	155	Regulatory
153	198	197	156	Regulatory
154	199	198	157	Substrate proximal
155	200	199	158	Substrate proximal
156	201	200	159	Substrate proximal
157	202	201	160	Substrate proximal
158	203	202	161	Substrate proximal
159	204	203	162	Substrate proximal
160	205	204	163	Other
161	206	205	164	Substrate proximal
162	207	206	165	Distal SDRs
163	208	207	166	Other
164	209	208	167	Other
165	210	209	168	Other
166	211	210	169	Other
167	212	211	170	Other
168	213	212	171	Other
169	214	213	172	Other
170	215	214	173	Other
171	216	215	174	Other
172	217	216	175	Other
173	218	217	176	Other
174	219	218	177	Other
175	220	219	178	Other
176	221	220	179	Other
177	222	221	180	Other
178	223	222	181	Other
179	224	223	182	Other
180	225	224	183	Other
181	226	225	184	Other
182	227	226	185	Distal SDRs
183	228	227	186	Catalytic
184	229	228	187	Other
185	230	229	188	Distal SDRs
186	231	230	189	Substrate proximal
187	232	231	190	Catalytic
188	233	232	191	Other
189	234	233	192	Other
190	235	234	193	Other
191	236	235	194	Other
192	237	236	195	Substrate proximal
193	238	237	196	Distal SDRs
194	239	238	197	Other
195	240	239	198	Other
196	241	240	199	Substrate proximal
197	242	241	200	Other
198	243	242	201	Other
199	244	243	202	Substrate proximal
200	245	244	203	Other
201	246	245	204	Other
202	247	246	205	Substrate proximal
203	248	247	206	Other
204	249	248	207	Other
205	250	249	208	Other
206	251	250	209	Other
207	252	251	210	Other
208	253	252	211	Other
209	254	253	212	Other
210	255	254	226	Other
211	256	255	227	Other
212	257	256	228	Other
213	258	257	229	Distal SDRs
214	259	258	230	Other
215	260	259	231	Other
216	261	260	232	Other
217	262	261	233	Other
218	263	262	234	Other
219	264	263	235	Other
220	265	264	236	Other
221	266	265	237	Distal SDRs
222	267	266	238	Other
223	268	267	239	Other
224	269	268	240	Other
225	270	269	241	Other
226	271	270	242	Other
227	272	271	243	Other
228	273	272	244	Other
229	274	273	245	Other
230	275	274	246	Other
231	276	275	247	Other
232	277	276	248	Other
233	278	277	249	Distal SDRs
234	279	278	250	Other
235	280	279	251	Other
236	281	280	252	Other
237	282	281	253	Other
238	283	282	254	Other
239	284	283	-	Other
240	285	284	-	Other
241	291	290	257	Other
242	292	291	258	Other
243	293	292	259	Other
244	296	295	262	Other
245	297	296	263	Other
246	298	297	264	Other
