# Supplementary material for: Evolution of protein kinase substrate recognition at the active site
Source: PLoS Biol. 2019 Jun 24;17(6):e3000341. doi: 10.1371/journal.pbio.3000341 (PMC6611643; doi:10.1371/journal.pbio.3000341)
Supplement: S2 Table — Numbers in the table represent p-values for each one of the tests. Low p-values (e.g., p < 0. 01) suggest that the motif in question is nonrandomly distributed with respect to the species phylogeny of 48 eukaryotic species (as presented in S3 Fig and S4 Fig). All tests were performed using the Phylosignal package in R [121]. (XLSX) [file pbio.3000341.s011.xlsx]

## Sheet: Sheet1
	Cmean	I	K	K.star	Lambda
S/T-D/E-x-D/E	0.062	0.076	0.175	0.069	0.001
R-x-x-S/T-P	0.086	0.166	0.067	0.175	0.001
P-x-S/T-P	0.002	0.003	0.002	0.002	0.001
S/T-P-x-K	0.001	0.001	0.001	0.001	0.001
R-R-x-S/T	0.001	0.001	0.001	0.001	0.001
R-x-x-S/T-x-D/E	0.001	0.001	0.007	0.001	0.001
L-x-R-x-x-S/T	0.001	0.001	0.002	0.001	0.001
R-x-x-S/T-F	0.006	0.011	0.052	0.011	0.001
R-x-x-S/T-L/I/V	0.002	0.001	0.001	0.001	0.001
