# Supplementary material for: Evolution of protein kinase substrate recognition at the active site
Source: PLoS Biol. 2019 Jun 24;17(6):e3000341. doi: 10.1371/journal.pbio.3000341 (PMC6611643; doi:10.1371/journal.pbio.3000341)
Supplement: S3 Table — In both instances, motif-x was executed using its default parameters (p < 1 × 10−6 and at least 20 occurrences). The motif-x scores for each of the motifs are displayed in the second column. (XLSX) [file pbio.3000341.s012.xlsx]

## Sheet: Sheet1
Motif	Score
......M[ST].......	15.65
......S[ST].......	6.18
.....GK[ST].......	10.23
..M....[ST].......	4.43
