# Supplementary material for: Evolution of protein kinase substrate recognition at the active site
Source: PLoS Biol. 2019 Jun 24;17(6):e3000341. doi: 10.1371/journal.pbio.3000341 (PMC6611643; doi:10.1371/journal.pbio.3000341)
Supplement: S4 Table — In both instances, motif-x was executed using its default parameters (p < 1 × 10−6 and at least 20 occurrences). The motif-x scores for each of the motifs is displayed in the second column. (XLSX) [file pbio.3000341.s013.xlsx]

## Sheet: Sheet1
Motif	Score
K......[ST]R......	18.37
.......[ST]R......	8.72
......M[ST].......	8
.......[ST]T......	5.16
....M..[ST]K......	9.77
........[ST].K.....	4.58
.......[ST]K..V...	9.1
